# Supplementary material for: American Board of Anesthesiology Mock Standardized Oral Examination Faculty Development Workshop
Source: MedEdPORTAL. 2021 Jul 29;17:11173. doi: 10.15766/mep_2374-8265.11173 (PMC8319152; doi:10.15766/mep_2374-8265.11173)
Supplement: Supplementary file 1 — Mock SOE Faculty Tip Sheet.pdfPart 1 Slide Presentation.pptxPart 2 Script, Stem, Questions & Evaluation.docxFacilitator Guide.docxFaculty Workshop Evaluation.docxFaculty Preintervention Survey.docxFaculty Postintervention Survey.docxResident Preintervention Survey.docxResident Postintervention Survey.docx [file mep_2374-8265.11173-s001.zip]

Archive with 10 entries (10 files):
- A. Mock SOE Faculty Tip Sheet.pdf
- B. Part 1 Slide Presentation.pptx
- C. Part 2 Script, Stem, Questions & Evaluation.docx
- D. Facilitator Guide.docx
- E. Faculty Workshop Evaluation.docx
- F. Faculty Preintervention Survey.docx
- G. Faculty Postintervention Survey.docx
- H. Resident Preintervention Survey.docx
- I. Resident Postintervention Survey.docx
- Educational_Summary_Report_11173.pdf
